# Supplementary material for: Effects of Individual or Combined Deficiency of Phosphorous and Zinc on Phenotypic, Nutrient Uptake, and Molecular Responses of Finger Millet (Eleusine coracana): A Nutri-Rich Cereal Crop
Source: Plants (Basel). 2023 Sep 25;12(19):3378. doi: 10.3390/plants12193378 (PMC10574462; doi:10.3390/plants12193378)
Supplement: Supplementary file 1 [file plants-12-03378-s001.zip]

Archive with 1 entries (1 files):
- plants-2555557-supplementary.pdf
